# Supplementary material for: RTA1 Is Involved in Resistance to 7-Aminocholesterol and Secretion of Fungal Proteins in Cryptococcus neoformans
Source: Pathogens. 2022 Oct 26;11(11):1239. doi: 10.3390/pathogens11111239 (PMC9697666; doi:10.3390/pathogens11111239)
Supplement: Supplementary file 1 [file pathogens-11-01239-s001.zip]

Archive with 2 entries (2 files):
- Supplementary material.pdf
- Table S3 7Ac Imine crystal structure collection data.txt
