# Supplementary material for: RTA1 Is Involved in Resistance to 7-Aminocholesterol and Secretion of Fungal Proteins in Cryptococcus neoformans
Source: Pathogens. 2022 Oct 26;11(11):1239. doi: 10.3390/pathogens11111239 (PMC9697666; doi:10.3390/pathogens11111239)
Supplement: Supplementary file 1 [file pathogens-11-01239-s001.zip › Table S3 7Ac Imine crystal structure collection data.txt]

#\#CIF_1.1
 
#  CIF produced by WinGX routine CIF_UPDATE
#  Created on 2011-12-12 at 13:30:59
#  Using CIFtbx version 2.6.2 16 Jun 1998
data_scdec2011
 
_audit_creation_date                    2011-12-12T13:30:59-00:00
_audit_creation_method                  'WinGX routine CIF_UPDATE'
_audit_conform_dict_name                cif_core.dic
_audit_conform_dict_version             2.4
_audit_conform_dict_location            ftp://ftp.iucr.org/pub/cif_core.dic
_publ_requested_category                FO
 
#----------------------------------------------------------------------------#
#                   CHEMICAL INFORMATION                                     #
#----------------------------------------------------------------------------#
 
_chemical_name_systematic
;
 ?
;
_chemical_formula_moiety                'C30 H57 N1 O1'
_chemical_formula_sum                   'C30 H51 N1 O1'
_chemical_formula_weight                441.72
_chemical_compound_source               'synthesis as described'
_chemical_absolute_configuration        unk
 
#----------------------------------------------------------------------------#
#                   UNIT CELL INFORMATION                                    #
#----------------------------------------------------------------------------#
 
_symmetry_cell_setting                  monoclinic
_symmetry_space_group_name_H-M          'C 2'
_symmetry_space_group_name_Hall         'C 2y'
_symmetry_Int_Tables_number             5
loop_
    _symmetry_equiv_pos_as_xyz
'x, y, z'
'-x, y, -z'
'x+1/2, y+1/2, z'
'-x+1/2, y+1/2, -z'
 
_cell_length_a                          21.7123(5)
_cell_length_b                          7.9327(2)
_cell_length_c                          19.0021(5)
_cell_angle_alpha                       90
_cell_angle_beta                        121.529(1)
_cell_angle_gamma                       90
_cell_volume                            2789.71(12)
_cell_formula_units_Z                   4
_cell_measurement_temperature           293(2)
_cell_measurement_reflns_used           13329
_cell_measurement_theta_min             2.82
_cell_measurement_theta_max             28.5
_cell_measurement_wavelength            0.71073
 
#----------------------------------------------------------------------------#
#                   CRYSTAL INFORMATION                                      #
#----------------------------------------------------------------------------#
 
_exptl_crystal_description              prism
_exptl_crystal_colour                   colourless
_exptl_crystal_size_max                 0.4
_exptl_crystal_size_mid                 0.3
_exptl_crystal_size_min                 0.1
_exptl_crystal_density_diffrn           1.052
_exptl_crystal_density_method           'not measured'
_exptl_crystal_F_000                    984
_exptl_special_details
;
 ?
;
 
#----------------------------------------------------------------------------#
#                   ABSORPTION CORRECTION                                    #
#----------------------------------------------------------------------------#
 
_exptl_absorpt_coefficient_mu           0.062
_exptl_absorpt_correction_type          none
 
#----------------------------------------------------------------------------#
#                   DATA COLLECTION                                          #
#----------------------------------------------------------------------------#
 
_diffrn_ambient_temperature             293(2)
_diffrn_radiation_wavelength            0.71073
_diffrn_radiation_type                  MoK\a
_diffrn_radiation_monochromator         graphite
_diffrn_radiation_probe                 x-ray
_diffrn_measurement_device_type   KappaCCD 
_diffrn_measurement_method        'Omega + Phi scan' 
_diffrn_detector_area_resol_mean  ? 
_diffrn_standards_number          0 
_diffrn_reflns_av_R_equivalents   0.052
_diffrn_reflns_av_unetI/netI            0.0423
_diffrn_reflns_number                   13329
_diffrn_reflns_limit_h_min              0
_diffrn_reflns_limit_h_max              27
_diffrn_reflns_limit_k_min              0
_diffrn_reflns_limit_k_max              10
_diffrn_reflns_limit_l_min              -25
_diffrn_reflns_limit_l_max              21
_diffrn_reflns_theta_min                2.82
_diffrn_reflns_theta_max                28.5
_diffrn_reflns_theta_full               28.5
_diffrn_measured_fraction_theta_full
                                        0.947
_diffrn_measured_fraction_theta_max
                                        0.947
_reflns_number_total                    3602
_reflns_number_gt                       2642
_reflns_threshold_expression            >2\s(I)
 
#----------------------------------------------------------------------------#
#                   COMPUTER PROGRAMS USED                                   #
#----------------------------------------------------------------------------#
 
_computing_structure_refinement         'SHELXL-97 (Sheldrick, 2008)'
_computing_molecular_graphics           'Ortep-3 for Windows (Farrugia, 1997)'
_computing_publication_material
                                   'WinGX publication routines (Farrugia, 1999)'
 
#----------------------------------------------------------------------------#
#                   STRUCTURE SOLUTION
#----------------------------------------------------------------------------#
 
_atom_sites_solution_primary            direct
_atom_sites_solution_secondary          difmap
_atom_sites_solution_hydrogens          geom
 
#----------------------------------------------------------------------------#
#                   REFINEMENT INFORMATION                                   #
#----------------------------------------------------------------------------#
 
_refine_special_details
;
 Refinement of F^2^ against ALL reflections.  The weighted R-factor wR and
 goodness of fit S are based on F^2^, conventional R-factors R are based
 on F, with F set to zero for negative F^2^. The threshold expression of
 F^2^ > 2\s(F^2^) is used only for calculating R-factors(gt) etc. and is
 not relevant to the choice of reflections for refinement.  R-factors based
 on F^2^ are statistically about twice as large as those based on F, and R-
 factors based on ALL data will be even larger.
;
_refine_ls_structure_factor_coef        Fsqd
_refine_ls_matrix_type                  full
_refine_ls_weighting_scheme             calc
_refine_ls_weighting_details
         'calc w=1/[\s^2^(Fo^2^)+(0.0512P)^2^+1.2111P] where P=(Fo^2^+2Fc^2^)/3'
_refine_ls_hydrogen_treatment           constr
_refine_ls_extinction_method            none
_refine_ls_number_reflns                3602
_refine_ls_number_parameters            316
_refine_ls_number_restraints            1
_refine_ls_R_factor_all                 0.0865
_refine_ls_R_factor_gt                  0.0544
_refine_ls_wR_factor_ref                0.1442
_refine_ls_wR_factor_gt                 0.1223
_refine_ls_goodness_of_fit_ref          1.118
_refine_ls_restrained_S_all             1.118
_refine_ls_shift/su_max                 0
_refine_ls_shift/su_mean                0
_refine_ls_abs_structure_details
                                    'Flack H D (1983), Acta Cryst. A39, 876-881'
_refine_ls_abs_structure_Flack          2(3)
_refine_diff_density_max                0.175
_refine_diff_density_min                -0.163
_refine_diff_density_rms                0.032
 
#----------------------------------------------------------------------------#
#                   ATOMIC TYPES, COORDINATES AND THERMAL PARAMETERS         #
#----------------------------------------------------------------------------#
 
loop_
    _atom_type_symbol
    _atom_type_description
    _atom_type_scat_dispersion_real
    _atom_type_scat_dispersion_imag
    _atom_type_scat_source
C C 0.0033 0.0016 'International Tables Vol C Tables 4.2.6.8 and 6.1.1.4'
H H 0 0 'International Tables Vol C Tables 4.2.6.8 and 6.1.1.4'
N N 0.0061 0.0033 'International Tables Vol C Tables 4.2.6.8 and 6.1.1.4'
O O 0.0106 0.006 'International Tables Vol C Tables 4.2.6.8 and 6.1.1.4'
 
loop_
    _atom_site_label
    _atom_site_type_symbol
    _atom_site_fract_x
    _atom_site_fract_y
    _atom_site_fract_z
    _atom_site_U_iso_or_equiv
    _atom_site_adp_type
    _atom_site_occupancy
    _atom_site_symmetry_multiplicity
    _atom_site_calc_flag
    _atom_site_refinement_flags
    _atom_site_disorder_assembly
    _atom_site_disorder_group
C1 C 0.10900(15) 0.3957(5) 0.06513(17) 0.0529(7) Uani 1 1 d . . .
H1 H 0.0602 0.3879 0.0163 0.064 Uiso 1 1 calc R . .
C2 C 0.12237(18) 0.2438(5) 0.1188(2) 0.0625(9) Uani 1 1 d . . .
H2A H 0.1708 0.2493 0.1672 0.075 Uiso 1 1 calc R . .
H2B H 0.1188 0.1422 0.0885 0.075 Uiso 1 1 calc R . .
C3 C 0.06718(18) 0.2367(4) 0.1459(2) 0.0563(8) Uani 1 1 d . . .
H3A H 0.0785 0.1409 0.1824 0.068 Uiso 1 1 calc R . .
H3B H 0.0197 0.2175 0.0975 0.068 Uiso 1 1 calc R . .
C4 C 0.06414(14) 0.3967(4) 0.19037(15) 0.0466(6) Uani 1 1 d . . .
C5 C 0.06180(15) 0.5521(4) 0.14238(17) 0.0462(7) Uani 1 1 d . . .
C6 C 0.11422(16) 0.5543(5) 0.1121(2) 0.0540(8) Uani 1 1 d . . .
H6A H 0.104 0.6513 0.0766 0.065 Uiso 1 1 calc R . .
H6B H 0.1631 0.5657 0.1591 0.065 Uiso 1 1 calc R . .
C7 C -0.00559(14) 0.3888(4) 0.19491(16) 0.0460(6) Uani 1 1 d . . .
H7 H -0.0454 0.3603 0.1393 0.055 Uiso 1 1 calc R . .
C8 C -0.02466(15) 0.5593(4) 0.21667(17) 0.0445(6) Uani 1 1 d . . .
H8 H 0.0168 0.5954 0.2698 0.053 Uiso 1 1 calc R . .
C9 C -0.03736(14) 0.6939(4) 0.15232(16) 0.0449(6) Uani 1 1 d . . .
H9 H -0.0335 0.8056 0.1764 0.054 Uiso 1 1 calc R . .
C10 C 0.01745(15) 0.6812(4) 0.12653(17) 0.0489(7) Uani 1 1 d . . .
H10 H 0.0204 0.7713 0.0971 0.059 Uiso 1 1 calc R . .
C11 C -0.08921(14) 0.5420(4) 0.22748(16) 0.0456(7) Uani 1 1 d . . .
H11 H -0.1292 0.5033 0.1739 0.055 Uiso 1 1 calc R . .
C12 C -0.08135(14) 0.4082(4) 0.29007(16) 0.0486(7) Uani 1 1 d . . .
C13 C -0.06864(18) 0.2403(4) 0.2607(2) 0.0575(8) Uani 1 1 d . . .
H13A H -0.1109 0.2115 0.2077 0.069 Uiso 1 1 calc R . .
H13B H -0.0618 0.1526 0.2997 0.069 Uiso 1 1 calc R . .
C14 C -0.00211(17) 0.2476(5) 0.25208(19) 0.0569(8) Uani 1 1 d . . .
H14A H 0.0407 0.2636 0.3064 0.068 Uiso 1 1 calc R . .
H14B H 0.0028 0.1403 0.2309 0.068 Uiso 1 1 calc R . .
C15 C -0.11738(18) 0.6982(4) 0.2485(2) 0.0586(8) Uani 1 1 d . . .
H15A H -0.1459 0.7679 0.2 0.07 Uiso 1 1 calc R . .
H15B H -0.0779 0.7649 0.2908 0.07 Uiso 1 1 calc R . .
C16 C -0.16430(19) 0.6257(5) 0.2799(2) 0.0625(9) Uani 1 1 d . . .
H16A H -0.2145 0.656 0.2428 0.075 Uiso 1 1 calc R . .
H16B H -0.1487 0.67 0.3343 0.075 Uiso 1 1 calc R . .
C17 C -0.15540(16) 0.4321(4) 0.28363(18) 0.0533(8) Uani 1 1 d . . .
H17 H -0.1924 0.389 0.2293 0.064 Uiso 1 1 calc R . .
C18 C -0.16903(17) 0.3477(5) 0.3469(2) 0.0623(9) Uani 1 1 d . . .
H18 H -0.1338 0.3928 0.4015 0.075 Uiso 1 1 calc R . .
C19 C -0.24459(16) 0.3911(6) 0.32898(19) 0.0649(9) Uani 1 1 d . . .
H19A H -0.2513 0.5122 0.3219 0.078 Uiso 1 1 calc R . .
H19B H -0.28 0.3388 0.2772 0.078 Uiso 1 1 calc R . .
C20 C -0.25954(19) 0.3358(6) 0.3957(2) 0.0743(11) Uani 1 1 d . B .
H20A H -0.2589 0.2136 0.3982 0.089 Uiso 1 1 calc R . .
H20B H -0.221 0.3771 0.4488 0.089 Uiso 1 1 calc R . .
C21 C -0.33127(16) 0.3984(6) 0.38132(19) 0.0625(8) Uani 1 1 d . . .
H21A H -0.3284 0.5197 0.3889 0.075 Uiso 0.7 1 calc PR A 1
H21B H -0.3684 0.3758 0.3244 0.075 Uiso 0.7 1 calc PR A 1
H21A H -0.3696 0.3266 0.3406 0.075 Uiso 0.3 1 d PR A 2
H21B H -0.3396 0.5111 0.3583 0.075 Uiso 0.3 1 d PR A 2
C22A C -0.3544(3) 0.3216(10) 0.4366(4) 0.0672(14) Uani 0.7 1 d P B 1
H22A H -0.3665 0.2041 0.4185 0.081 Uiso 0.7 1 calc PR B 1
C22B C -0.3369(6) 0.4060(15) 0.4628(7) 0.040(2) Uani 0.3 1 d P B 2
H22B H -0.2981 0.4728 0.5074 0.048 Uiso 0.3 1 calc PR B 2
C23A C -0.4229(7) 0.3994(15) 0.4197(7) 0.084(3) Uani 0.7 1 d P B 1
H23A H -0.4357 0.3545 0.4573 0.126 Uiso 0.7 1 calc PR B 1
H23B H -0.4605 0.3748 0.364 0.126 Uiso 0.7 1 calc PR B 1
H23C H -0.4167 0.5193 0.4269 0.126 Uiso 0.7 1 calc PR B 1
C23B C -0.4146(13) 0.467(3) 0.4390(14) 0.067(6) Uani 0.3 1 d P B 2
H23D H -0.4416 0.4985 0.3818 0.101 Uiso 0.3 1 calc PR B 2
H23E H -0.4103 0.5627 0.4723 0.101 Uiso 0.3 1 calc PR B 2
H23F H -0.4391 0.3775 0.4484 0.101 Uiso 0.3 1 calc PR B 2
C24A C -0.2986(4) 0.3132(13) 0.5230(3) 0.092(2) Uani 0.7 1 d P B 1
H24A H -0.2588 0.2476 0.5294 0.138 Uiso 0.7 1 calc PR B 1
H24B H -0.3177 0.2613 0.5533 0.138 Uiso 0.7 1 calc PR B 1
H24C H -0.2823 0.425 0.5436 0.138 Uiso 0.7 1 calc PR B 1
C24B C -0.3333(8) 0.2066(18) 0.4868(9) 0.067(3) Uani 0.3 1 d P B 2
H24D H -0.3673 0.1442 0.4386 0.1 Uiso 0.3 1 calc PR B 2
H24E H -0.3449 0.1944 0.5287 0.1 Uiso 0.3 1 calc PR B 2
H24F H -0.2854 0.1644 0.507 0.1 Uiso 0.3 1 calc PR B 2
C25 C 0.13323(15) 0.4057(6) 0.27694(18) 0.0653(9) Uani 1 1 d . . .
H25A H 0.1737 0.4342 0.2718 0.098 Uiso 1 1 calc R . .
H25B H 0.1416 0.2983 0.3038 0.098 Uiso 1 1 calc R . .
H25C H 0.1274 0.4902 0.3092 0.098 Uiso 1 1 calc R . .
C26 C -0.01940(16) 0.4478(5) 0.37850(18) 0.0644(10) Uani 1 1 d . . .
H26A H -0.0133 0.3552 0.4141 0.097 Uiso 1 1 calc R . .
H26B H -0.0308 0.5481 0.3977 0.097 Uiso 1 1 calc R . .
H26C H 0.0245 0.4649 0.3788 0.097 Uiso 1 1 calc R . .
C27 C -0.1591(3) 0.1560(7) 0.3500(3) 0.1051(17) Uani 1 1 d . . .
H27A H -0.1754 0.1069 0.3835 0.158 Uiso 1 1 calc R . .
H27B H -0.1089 0.1301 0.3732 0.158 Uiso 1 1 calc R . .
H27C H -0.1867 0.1108 0.2951 0.158 Uiso 1 1 calc R . .
C28 C -0.14690(17) 0.8073(5) 0.04159(19) 0.0565(8) Uani 1 1 d . . .
C29 C -0.1246(3) 0.9862(6) 0.0667(3) 0.0933(14) Uani 1 1 d . . .
H29A H -0.1241 1.0095 0.1166 0.14 Uiso 1 1 calc R . .
H29B H -0.1583 1.0601 0.0237 0.14 Uiso 1 1 calc R . .
H29C H -0.0772 1.0038 0.0759 0.14 Uiso 1 1 calc R . .
C30 C -0.22089(17) 0.7890(7) -0.0348(2) 0.0799(12) Uani 1 1 d . . .
H30A H -0.231 0.6718 -0.0487 0.12 Uiso 1 1 calc R . .
H30B H -0.2224 0.8483 -0.0797 0.12 Uiso 1 1 calc R . .
H30C H -0.2564 0.8352 -0.0247 0.12 Uiso 1 1 calc R . .
N1 N -0.11021(12) 0.6767(3) 0.07693(14) 0.0465(6) Uani 1 1 d . . .
O1 O 0.15987(11) 0.3953(4) 0.03903(13) 0.0670(6) Uani 1 1 d . . .
H1A H 0.1462 0.46 0 0.101 Uiso 1 1 calc R . .
 
loop_
    _atom_site_aniso_label
    _atom_site_aniso_U_11
    _atom_site_aniso_U_22
    _atom_site_aniso_U_33
    _atom_site_aniso_U_23
    _atom_site_aniso_U_13
    _atom_site_aniso_U_12
C1 0.0430(14) 0.0683(19) 0.0566(15) 0.0037(17) 0.0323(12) 0.0085(15)
C2 0.0620(19) 0.064(2) 0.077(2) 0.0121(18) 0.0472(17) 0.0158(16)
C3 0.0588(18) 0.057(2) 0.0660(19) 0.0095(16) 0.0414(16) 0.0098(15)
C4 0.0415(13) 0.0572(17) 0.0439(13) 0.0040(15) 0.0243(11) 0.0028(14)
C5 0.0405(14) 0.0549(19) 0.0467(14) -0.0002(14) 0.0254(12) -0.0025(13)
C6 0.0450(16) 0.068(2) 0.0581(17) 0.0034(16) 0.0331(14) 0.0011(15)
C7 0.0419(13) 0.0547(17) 0.0449(13) 0.0024(14) 0.0252(11) 0.0033(13)
C8 0.0414(13) 0.0526(18) 0.0411(13) 0.0012(13) 0.0227(11) -0.0011(12)
C9 0.0465(14) 0.0466(16) 0.0482(14) -0.0012(13) 0.0294(12) 0.0003(13)
C10 0.0515(15) 0.0498(17) 0.0545(15) 0.0039(14) 0.0341(13) -0.0038(14)
C11 0.0437(14) 0.0565(18) 0.0403(13) 0.0014(13) 0.0246(12) 0.0008(13)
C12 0.0466(14) 0.0593(19) 0.0466(14) 0.0041(15) 0.0289(12) 0.0015(15)
C13 0.0610(18) 0.058(2) 0.0645(18) 0.0091(16) 0.0405(15) 0.0034(15)
C14 0.0609(19) 0.0588(19) 0.0653(19) 0.0106(16) 0.0428(16) 0.0097(15)
C15 0.0644(18) 0.059(2) 0.0697(19) 0.0061(17) 0.0469(16) 0.0056(16)
C16 0.0619(19) 0.072(2) 0.071(2) 0.0113(18) 0.0471(17) 0.0102(17)
C17 0.0461(15) 0.070(2) 0.0495(16) 0.0080(15) 0.0289(13) 0.0022(14)
C18 0.0592(18) 0.078(3) 0.0649(19) 0.0165(18) 0.0427(16) 0.0063(17)
C19 0.0585(17) 0.086(3) 0.0630(17) 0.0127(19) 0.0406(15) 0.0025(19)
C20 0.069(2) 0.092(3) 0.083(2) 0.024(2) 0.0555(19) 0.010(2)
C21 0.0545(16) 0.077(2) 0.0651(18) 0.0127(19) 0.0374(14) 0.0025(18)
C22A 0.062(3) 0.084(5) 0.071(4) 0.005(4) 0.045(3) -0.004(3)
C22B 0.047(5) 0.037(6) 0.043(6) -0.010(5) 0.028(5) -0.009(5)
C23A 0.089(5) 0.098(8) 0.098(6) 0.010(5) 0.071(5) 0.013(6)
C23B 0.065(9) 0.091(16) 0.060(9) 0.012(9) 0.043(8) 0.040(11)
C24A 0.098(5) 0.128(6) 0.066(4) 0.019(4) 0.055(3) 0.031(5)
C24B 0.081(8) 0.069(9) 0.071(8) 0.019(7) 0.055(7) 0.000(7)
C25 0.0461(15) 0.092(3) 0.0551(16) 0.010(2) 0.0244(13) 0.0034(18)
C26 0.0515(16) 0.094(3) 0.0484(16) 0.0072(17) 0.0263(13) 0.0000(17)
C27 0.119(4) 0.101(4) 0.155(4) 0.053(3) 0.113(4) 0.031(3)
C28 0.0583(18) 0.065(2) 0.0603(18) 0.0135(17) 0.0404(15) 0.0153(16)
C29 0.108(3) 0.058(3) 0.103(3) 0.014(2) 0.048(3) 0.016(2)
C30 0.0575(19) 0.109(3) 0.067(2) 0.013(2) 0.0281(16) 0.025(2)
N1 0.0473(12) 0.0530(15) 0.0475(12) 0.0055(12) 0.0306(10) 0.0072(11)
O1 0.0630(12) 0.0836(16) 0.0780(14) 0.0112(15) 0.0533(11) 0.0157(13)
 
 
#----------------------------------------------------------------------------#
#                   MOLECULAR GEOMETRY                                       #
#----------------------------------------------------------------------------#
 
_geom_special_details
;
 All s.u.'s (except the s.u. in the dihedral angle between two l.s. planes)
 are estimated using the full covariance matrix.  The cell s.u.'s are taken
 into account individually in the estimation of s.u.'s in distances, angles
 and torsion angles; correlations between s.u.'s in cell parameters are only
 used when they are defined by crystal symmetry.  An approximate (isotropic)
 treatment of cell s.u.'s is used for estimating s.u.'s involving l.s. planes.
;
loop_
    _geom_bond_atom_site_label_1
    _geom_bond_atom_site_label_2
    _geom_bond_distance
    _geom_bond_site_symmetry_2
    _geom_bond_publ_flag
C1 O1 1.428(3) . ?
C1 C2 1.506(5) . ?
C1 C6 1.512(5) . ?
C1 H1 0.98 . ?
C2 C3 1.532(4) . ?
C2 H2A 0.97 . ?
C2 H2B 0.97 . ?
C3 C4 1.546(5) . ?
C3 H3A 0.97 . ?
C3 H3B 0.97 . ?
C4 C5 1.519(4) . ?
C4 C25 1.543(4) . ?
C4 C7 1.562(3) . ?
C5 C10 1.328(4) . ?
C5 C6 1.520(4) . ?
C6 H6A 0.97 . ?
C6 H6B 0.97 . ?
C7 C8 1.534(4) . ?
C7 C14 1.534(4) . ?
C7 H7 0.98 . ?
C8 C11 1.525(4) . ?
C8 C9 1.536(4) . ?
C8 H8 0.98 . ?
C9 N1 1.484(3) . ?
C9 C10 1.509(4) . ?
C9 H9 0.98 . ?
C10 H10 0.93 . ?
C11 C15 1.525(4) . ?
C11 C12 1.536(4) . ?
C11 H11 0.98 . ?
C12 C13 1.524(5) . ?
C12 C26 1.539(4) . ?
C12 C17 1.559(4) . ?
C13 C14 1.537(4) . ?
C13 H13A 0.97 . ?
C13 H13B 0.97 . ?
C14 H14A 0.97 . ?
C14 H14B 0.97 . ?
C15 C16 1.537(4) . ?
C15 H15A 0.97 . ?
C15 H15B 0.97 . ?
C16 C17 1.544(5) . ?
C16 H16A 0.97 . ?
C16 H16B 0.97 . ?
C17 C18 1.534(4) . ?
C17 H17 0.98 . ?
C18 C19 1.530(4) . ?
C18 C27 1.533(6) . ?
C18 H18 0.98 . ?
C19 C20 1.529(4) . ?
C19 H19A 0.97 . ?
C19 H19B 0.97 . ?
C20 C21 1.517(4) . ?
C20 H20A 0.97 . ?
C20 H20B 0.97 . ?
C21 C22A 1.508(6) . ?
C21 C22B 1.617(10) . ?
C21 H21A 0.97 . ?
C21 H21B 0.97 . ?
C21 H21A 0.97 . ?
C21 H21B 0.97 . ?
C22A C24A 1.445(8) . ?
C22A C23A 1.483(12) . ?
C22A H22A 0.98 . ?
C22B C23B 1.58(2) . ?
C22B C24B 1.636(18) . ?
C22B H22B 0.98 . ?
C23A H23A 0.96 . ?
C23A H23B 0.96 . ?
C23A H23C 0.96 . ?
C23B H23D 0.96 . ?
C23B H23E 0.96 . ?
C23B H23F 0.96 . ?
C24A H24A 0.96 . ?
C24A H24B 0.96 . ?
C24A H24C 0.96 . ?
C24B H24D 0.96 . ?
C24B H24E 0.96 . ?
C24B H24F 0.96 . ?
C25 H25A 0.96 . ?
C25 H25B 0.96 . ?
C25 H25C 0.96 . ?
C26 H26A 0.96 . ?
C26 H26B 0.96 . ?
C26 H26C 0.96 . ?
C27 H27A 0.96 . ?
C27 H27B 0.96 . ?
C27 H27C 0.96 . ?
C28 N1 1.264(4) . ?
C28 C29 1.495(6) . ?
C28 C30 1.507(4) . ?
C29 H29A 0.96 . ?
C29 H29B 0.96 . ?
C29 H29C 0.96 . ?
C30 H30A 0.96 . ?
C30 H30B 0.96 . ?
C30 H30C 0.96 . ?
O1 H1A 0.82 . ?
 
loop_
    _geom_angle_atom_site_label_1
    _geom_angle_atom_site_label_2
    _geom_angle_atom_site_label_3
    _geom_angle
    _geom_angle_site_symmetry_1
    _geom_angle_site_symmetry_3
    _geom_angle_publ_flag
O1 C1 C2 108.9(2) . . ?
O1 C1 C6 112.0(3) . . ?
C2 C1 C6 109.7(2) . . ?
O1 C1 H1 108.7 . . ?
C2 C1 H1 108.7 . . ?
C6 C1 H1 108.7 . . ?
C1 C2 C3 110.5(3) . . ?
C1 C2 H2A 109.6 . . ?
C3 C2 H2A 109.6 . . ?
C1 C2 H2B 109.6 . . ?
C3 C2 H2B 109.6 . . ?
H2A C2 H2B 108.1 . . ?
C2 C3 C4 114.7(3) . . ?
C2 C3 H3A 108.6 . . ?
C4 C3 H3A 108.6 . . ?
C2 C3 H3B 108.6 . . ?
C4 C3 H3B 108.6 . . ?
H3A C3 H3B 107.6 . . ?
C5 C4 C25 108.1(3) . . ?
C5 C4 C3 109.6(2) . . ?
C25 C4 C3 109.0(3) . . ?
C5 C4 C7 109.7(2) . . ?
C25 C4 C7 111.9(2) . . ?
C3 C4 C7 108.5(2) . . ?
C10 C5 C4 123.7(2) . . ?
C10 C5 C6 120.2(3) . . ?
C4 C5 C6 116.1(3) . . ?
C1 C6 C5 112.0(3) . . ?
C1 C6 H6A 109.2 . . ?
C5 C6 H6A 109.2 . . ?
C1 C6 H6B 109.2 . . ?
C5 C6 H6B 109.2 . . ?
H6A C6 H6B 107.9 . . ?
C8 C7 C14 111.9(2) . . ?
C8 C7 C4 112.7(2) . . ?
C14 C7 C4 112.2(2) . . ?
C8 C7 H7 106.5 . . ?
C14 C7 H7 106.5 . . ?
C4 C7 H7 106.5 . . ?
C11 C8 C7 110.7(2) . . ?
C11 C8 C9 112.0(2) . . ?
C7 C8 C9 111.1(2) . . ?
C11 C8 H8 107.6 . . ?
C7 C8 H8 107.6 . . ?
C9 C8 H8 107.6 . . ?
N1 C9 C10 107.7(2) . . ?
N1 C9 C8 111.2(2) . . ?
C10 C9 C8 111.6(2) . . ?
N1 C9 H9 108.7 . . ?
C10 C9 H9 108.7 . . ?
C8 C9 H9 108.7 . . ?
C5 C10 C9 125.4(3) . . ?
C5 C10 H10 117.3 . . ?
C9 C10 H10 117.3 . . ?
C15 C11 C8 119.0(3) . . ?
C15 C11 C12 104.9(2) . . ?
C8 C11 C12 115.4(2) . . ?
C15 C11 H11 105.5 . . ?
C8 C11 H11 105.5 . . ?
C12 C11 H11 105.5 . . ?
C13 C12 C11 106.7(2) . . ?
C13 C12 C26 110.9(3) . . ?
C11 C12 C26 112.6(3) . . ?
C13 C12 C17 117.1(3) . . ?
C11 C12 C17 99.4(2) . . ?
C26 C12 C17 109.7(2) . . ?
C12 C13 C14 111.5(3) . . ?
C12 C13 H13A 109.3 . . ?
C14 C13 H13A 109.3 . . ?
C12 C13 H13B 109.3 . . ?
C14 C13 H13B 109.3 . . ?
H13A C13 H13B 108 . . ?
C7 C14 C13 113.7(3) . . ?
C7 C14 H14A 108.8 . . ?
C13 C14 H14A 108.8 . . ?
C7 C14 H14B 108.8 . . ?
C13 C14 H14B 108.8 . . ?
H14A C14 H14B 107.7 . . ?
C11 C15 C16 103.6(3) . . ?
C11 C15 H15A 111 . . ?
C16 C15 H15A 111 . . ?
C11 C15 H15B 111 . . ?
C16 C15 H15B 111 . . ?
H15A C15 H15B 109 . . ?
C15 C16 C17 107.3(3) . . ?
C15 C16 H16A 110.3 . . ?
C17 C16 H16A 110.3 . . ?
C15 C16 H16B 110.3 . . ?
C17 C16 H16B 110.3 . . ?
H16A C16 H16B 108.5 . . ?
C18 C17 C16 113.5(3) . . ?
C18 C17 C12 119.9(3) . . ?
C16 C17 C12 103.0(3) . . ?
C18 C17 H17 106.5 . . ?
C16 C17 H17 106.5 . . ?
C12 C17 H17 106.5 . . ?
C19 C18 C27 110.2(3) . . ?
C19 C18 C17 110.5(3) . . ?
C27 C18 C17 112.4(3) . . ?
C19 C18 H18 107.8 . . ?
C27 C18 H18 107.8 . . ?
C17 C18 H18 107.8 . . ?
C20 C19 C18 114.7(3) . . ?
C20 C19 H19A 108.6 . . ?
C18 C19 H19A 108.6 . . ?
C20 C19 H19B 108.6 . . ?
C18 C19 H19B 108.6 . . ?
H19A C19 H19B 107.6 . . ?
C21 C20 C19 113.6(3) . . ?
C21 C20 H20A 108.9 . . ?
C19 C20 H20A 108.9 . . ?
C21 C20 H20B 108.9 . . ?
C19 C20 H20B 108.9 . . ?
H20A C20 H20B 107.7 . . ?
C22A C21 C20 115.2(4) . . ?
C22A C21 C22B 29.5(4) . . ?
C20 C21 C22B 115.1(5) . . ?
C22A C21 H21A 108.5 . . ?
C20 C21 H21A 108.5 . . ?
C22B C21 H21A 81.5 . . ?
C22A C21 H21B 108.5 . . ?
C20 C21 H21B 108.5 . . ?
C22B C21 H21B 129.9 . . ?
H21A C21 H21B 107.5 . . ?
C22A C21 H21A 81.9 . . ?
C20 C21 H21A 108.8 . . ?
C22B C21 H21A 108.9 . . ?
H21A C21 H21A 131.5 . . ?
H21B C21 H21A 30.2 . . ?
C22A C21 H21B 129.4 . . ?
C20 C21 H21B 108.3 . . ?
C22B C21 H21B 108 . . ?
H21A C21 H21B 30.1 . . ?
H21B C21 H21B 79.4 . . ?
H21A C21 H21B 107.5 . . ?
C24A C22A C23A 114.5(6) . . ?
C24A C22A C21 115.0(5) . . ?
C23A C22A C21 110.0(7) . . ?
C24A C22A H22A 105.4 . . ?
C23A C22A H22A 105.4 . . ?
C21 C22A H22A 105.4 . . ?
C23B C22B C21 110.0(11) . . ?
C23B C22B C24B 105.4(13) . . ?
C21 C22B C24B 102.3(8) . . ?
C23B C22B H22B 112.8 . . ?
C21 C22B H22B 112.8 . . ?
C24B C22B H22B 112.8 . . ?
C22A C23A H23A 109.5 . . ?
C22A C23A H23B 109.5 . . ?
H23A C23A H23B 109.5 . . ?
C22A C23A H23C 109.5 . . ?
H23A C23A H23C 109.5 . . ?
H23B C23A H23C 109.5 . . ?
C22B C23B H23D 109.5 . . ?
C22B C23B H23E 109.5 . . ?
H23D C23B H23E 109.5 . . ?
C22B C23B H23F 109.5 . . ?
H23D C23B H23F 109.5 . . ?
H23E C23B H23F 109.5 . . ?
C22A C24A H24A 109.5 . . ?
C22A C24A H24B 109.5 . . ?
H24A C24A H24B 109.5 . . ?
C22A C24A H24C 109.5 . . ?
H24A C24A H24C 109.5 . . ?
H24B C24A H24C 109.5 . . ?
C22B C24B H24D 109.5 . . ?
C22B C24B H24E 109.5 . . ?
H24D C24B H24E 109.5 . . ?
C22B C24B H24F 109.5 . . ?
H24D C24B H24F 109.5 . . ?
H24E C24B H24F 109.5 . . ?
C4 C25 H25A 109.5 . . ?
C4 C25 H25B 109.5 . . ?
H25A C25 H25B 109.5 . . ?
C4 C25 H25C 109.5 . . ?
H25A C25 H25C 109.5 . . ?
H25B C25 H25C 109.5 . . ?
C12 C26 H26A 109.5 . . ?
C12 C26 H26B 109.5 . . ?
H26A C26 H26B 109.5 . . ?
C12 C26 H26C 109.5 . . ?
H26A C26 H26C 109.5 . . ?
H26B C26 H26C 109.5 . . ?
C18 C27 H27A 109.5 . . ?
C18 C27 H27B 109.5 . . ?
H27A C27 H27B 109.5 . . ?
C18 C27 H27C 109.5 . . ?
H27A C27 H27C 109.5 . . ?
H27B C27 H27C 109.5 . . ?
N1 C28 C29 126.8(3) . . ?
N1 C28 C30 119.4(3) . . ?
C29 C28 C30 113.8(3) . . ?
C28 C29 H29A 109.5 . . ?
C28 C29 H29B 109.5 . . ?
H29A C29 H29B 109.5 . . ?
C28 C29 H29C 109.5 . . ?
H29A C29 H29C 109.5 . . ?
H29B C29 H29C 109.5 . . ?
C28 C30 H30A 109.5 . . ?
C28 C30 H30B 109.5 . . ?
H30A C30 H30B 109.5 . . ?
C28 C30 H30C 109.5 . . ?
H30A C30 H30C 109.5 . . ?
H30B C30 H30C 109.5 . . ?
C28 N1 C9 119.7(3) . . ?
C1 O1 H1A 109.5 . . ?
 
# END of CIF
